# Supplementary material for: Grape Small Auxin Upregulated RNA (SAUR) 041 Is a Candidate Regulator of Berry Size in Grape
Source: Int J Mol Sci. 2021 Oct 30;22(21):11818. doi: 10.3390/ijms222111818 (PMC8584205; doi:10.3390/ijms222111818)
Supplement: Supplementary file 1 [file ijms-22-11818-s001.zip]

Archive with 1 entries (1 files):
- ijms-1401779-supplementary.pdf
